# Supplementary material for: Improved side-chain torsion potentials for the Amber ff99SB protein force field
Source: Proteins. 2010 Mar 9;78(8):1950–8. doi: 10.1002/prot.22711 (PMC2970904; doi:10.1002/prot.22711)
Supplement: Supplementary file 3 [file prot0078-1950-SD3.txt]

#
# CAPPED ASPARAGINE PEPTIDE
# Calculated energies (kcal/mol) as a function of chi1 and chi2 angles
#
# NOTE: chi1 is defined as C-CA-CB-CG 
#       chi2 is defined as CA-CB-CG-ND 
#
# Eqm is the ab initio LMP2 energy
# Emm is the Amber99SB energy
# Emod is the modified Amber99SB energy
#
# chi1   chi2   Eqm     Emm   Eqm-Emm   Emod Eqm-Emod
  85.0 -120.0   4.184   5.993  -1.809   4.361  -0.177 
 117.0 -120.0   8.839  11.583  -2.744   9.774  -0.936 
 151.0 -120.0   7.547  11.215  -3.668   8.786  -1.239 
 178.0 -120.0   4.440   8.660  -4.220   4.787  -0.347 
-155.0 -120.0   5.090   9.592  -4.502   6.904  -1.814 
-124.0 -120.0   6.658  11.317  -4.658   9.550  -2.892 
 -95.0 -120.0   7.039  10.076  -3.037   8.318  -1.279 
 -66.0 -120.0   6.330   9.263  -2.932   7.857  -1.526 
 -34.0 -120.0   5.552   9.028  -3.475   7.566  -2.013 
  -1.0 -120.0   5.637   8.367  -2.730   6.072  -0.435 
  31.0 -120.0   2.960   4.247  -1.287   2.713   0.247 
  55.0 -120.0   0.397   1.757  -1.360   0.438  -0.041 
  87.0  -30.0   5.509  11.512  -6.003   8.371  -2.862 
 119.0  -30.0   9.096  14.382  -5.286  11.102  -2.006 
 150.0  -30.0   4.034  10.434  -6.400   6.582  -2.547 
 179.0  -30.0   0.000   5.437  -5.437   0.073  -0.073 
-154.0  -30.0   3.653   8.744  -5.091   4.640  -0.987 
-127.0  -30.0   9.532  15.869  -6.337  12.629  -3.096 
 -93.0  -30.0   7.606  15.235  -7.628  12.016  -4.410 
 -64.0  -30.0   6.017  10.832  -4.815   7.962  -1.945 
 -37.0  -30.0   5.146   8.064  -2.918   5.178  -0.032 
  -7.0  -30.0   7.827   9.647  -1.821   5.929   1.898 
  27.0  -30.0   7.399  10.088  -2.689   6.956   0.443 
  58.0  -30.0   5.659   9.353  -3.693   6.532  -0.873 
  83.0  178.0   0.825   0.913  -0.088   0.317   0.508 
 115.0  178.0   5.674   7.087  -1.414   6.276  -0.603 
 151.0  178.0   6.851  10.052  -3.201   8.633  -1.781 
-179.0  178.0   6.185  10.523  -4.338   7.651  -1.466 
-152.0  178.0   8.556  12.737  -4.181  11.255  -2.699 
-123.0  178.0  10.551  13.625  -3.074  12.862  -2.312 
 -92.0  178.0   6.874   9.863  -2.989   9.150  -2.276 
 -68.0  178.0   6.480   7.950  -1.470   7.532  -1.052 
 -41.0  178.0  10.568  12.465  -1.897  12.128  -1.560 
  -4.0  178.0   9.355  13.277  -3.922  12.010  -2.655 
  32.0  178.0   5.150   7.265  -2.114   6.765  -1.615 
  59.0  178.0   0.611   1.320  -0.709   0.985  -0.374 
  88.0    0.0   6.647  13.077  -6.429   9.309  -2.662 
 118.0    0.0   5.686  13.048  -7.361   9.149  -3.463 
 151.0    0.0   1.152   5.756  -4.604   1.231  -0.079 
 180.0    0.0   0.930   6.559  -5.629   0.579   0.350 
-155.0    0.0   7.349  14.737  -7.388   9.953  -2.605 
-124.0    0.0  10.125  20.363 -10.238  16.501  -6.376 
 -91.0    0.0   9.346  16.818  -7.472  13.012  -3.666 
 -65.0    0.0   2.554   7.207  -4.654   3.715  -1.162 
 -40.0    0.0   5.769   8.802  -3.033   5.349   0.420 
  -9.0    0.0   9.715  13.842  -4.126   9.549   0.166 
  31.0    0.0   8.815  14.864  -6.049  11.234  -2.419 
  59.0    0.0   5.526  12.540  -7.014   9.100  -3.574 
  82.0 -150.0   2.362   4.019  -1.656   3.326  -0.964 
 117.0 -150.0   7.722  10.415  -2.694   9.506  -1.785 
 151.0 -150.0   7.925  11.469  -3.544   9.940  -2.015 
 179.0 -150.0   5.890  10.337  -4.447   7.356  -1.466 
-154.0 -150.0   7.178  11.630  -4.451   9.909  -2.731 
-123.0 -150.0   8.594  12.103  -3.509  11.232  -2.637 
 -94.0 -150.0   6.912   9.867  -2.954   9.020  -2.108 
 -69.0 -150.0   7.821  10.062  -2.241   9.525  -1.704 
 -37.0 -150.0   8.108  11.703  -3.595  11.201  -3.093 
  -2.0 -150.0   6.876  10.477  -3.601   9.085  -2.209 
  32.0 -150.0   3.581   5.004  -1.423   4.395  -0.815 
  57.0 -150.0   0.038  -0.002   0.040  -0.432   0.470 
  85.0  120.0   1.753   2.295  -0.542   0.664   1.090 
 113.0  120.0   3.616   5.519  -1.903   3.689  -0.073 
 148.0  120.0   3.669   7.083  -3.414   4.827  -1.158 
 179.0  120.0   4.323   8.652  -4.329   4.771  -0.448 
-151.0  120.0   6.230  11.625  -5.396   9.196  -2.967 
-120.0  120.0   7.552  12.346  -4.795  10.557  -3.005 
 -90.0  120.0   5.066   8.806  -3.741   7.109  -2.043 
 -64.0  120.0   2.909   5.789  -2.880   4.402  -1.493 
 -38.0  120.0   7.734   9.411  -1.677   8.025  -0.291 
  -7.0  120.0  11.033  13.089  -2.056  10.853   0.179 
  29.0  120.0   6.263   9.433  -3.170   7.844  -1.581 
  58.0  120.0   2.353   3.738  -1.384   2.401  -0.048 
  87.0  -60.0   5.159   7.316  -2.158   5.412  -0.254 
 117.0  -60.0   7.929  11.586  -3.658   9.532  -1.603 
 150.0  -60.0   6.835   9.895  -3.060   7.280  -0.445 
 179.0  -60.0   2.465   6.504  -4.039   2.378   0.088 
-154.0  -60.0   2.273   6.499  -4.226   3.632  -1.359 
-126.0  -60.0   6.357   9.804  -3.447   7.799  -1.442 
 -92.0  -60.0   6.959  10.841  -3.882   8.873  -1.914 
 -63.0  -60.0   3.923   7.954  -4.031   6.330  -2.407 
 -36.0  -60.0   5.770   7.392  -1.621   5.725   0.045 
  -4.0  -60.0   6.871   7.162  -0.291   4.639   2.231 
  29.0  -60.0   4.627   4.582   0.046   2.747   1.881 
  56.0  -60.0   4.028   4.407  -0.379   2.837   1.191 
  84.0   90.0   2.266   2.327  -0.061   1.139   1.128 
 113.0   90.0   3.502   4.572  -1.070   3.172   0.330 
 149.0   90.0   3.475   6.054  -2.579   4.173  -0.697 
 178.0   90.0   3.353   6.749  -3.396   3.306   0.047 
-152.0   90.0   6.289  10.642  -4.353   8.581  -2.291 
-119.0   90.0   5.553  10.433  -4.881   9.067  -3.515 
 -90.0   90.0   3.676   6.040  -2.364   4.773  -1.097 
 -65.0   90.0   3.935   5.063  -1.128   4.097  -0.162 
 -36.0   90.0   6.463   8.182  -1.718   7.191  -0.728 
  -4.0   90.0  10.174  11.333  -1.160   9.487   0.687 
  29.0   90.0   6.059   8.244  -2.186   7.086  -1.027 
  56.0   90.0   2.261   3.717  -1.456   2.823  -0.562 
  85.0   60.0   2.224   3.778  -1.554   1.900   0.324 
 115.0   60.0   2.062   2.758  -0.696   0.692   1.370 
 148.0   60.0   3.110   4.532  -1.422   2.031   1.079 
 179.0   60.0   3.556   8.769  -5.213   4.642  -1.086 
-155.0   60.0   6.864  12.332  -5.468   9.398  -2.534 
-119.0   60.0   6.875  12.109  -5.234  10.067  -3.192 
 -91.0   60.0   2.054   4.064  -2.010   2.109  -0.054 
 -68.0   60.0   3.695   3.945  -0.250   2.273   1.422 
 -37.0   60.0   8.601   9.628  -1.027   7.980   0.621 
  -3.0   60.0   8.997  12.061  -3.064   9.530  -0.533 
  31.0   60.0   7.290   9.225  -1.935   7.445  -0.155 
  56.0   60.0   2.178   4.667  -2.489   3.097  -0.920 
  85.0  150.0   0.534   1.681  -1.147   0.949  -0.415 
 113.0  150.0   3.744   6.122  -2.378   5.192  -1.448 
 150.0  150.0   5.011   8.322  -3.311   6.853  -1.842 
-179.0  150.0   5.377  10.021  -4.645   7.040  -1.664 
-152.0  150.0   7.664  12.454  -4.789  10.862  -3.198 
-122.0  150.0   9.308  13.709  -4.402  12.832  -3.525 
 -91.0  150.0   6.715   9.696  -2.981   8.886  -2.171 
 -66.0  150.0   4.395   6.720  -2.325   6.214  -1.819 
 -41.0  150.0   9.675  11.271  -1.596  10.825  -1.150 
  -7.0  150.0  11.198  14.160  -2.962  12.825  -1.627 
  30.0  150.0   5.620   9.290  -3.670   8.629  -3.009 
  59.0  150.0   2.110   2.662  -0.552   2.218  -0.108 
  85.0  -90.0   5.273   6.249  -0.976   5.047   0.226 
 117.0  -90.0   8.381  10.944  -2.563   9.565  -1.184 
 149.0  -90.0   6.659   9.665  -3.006   7.784  -1.125 
 178.0  -90.0   3.322   6.744  -3.422   3.301   0.021 
-155.0  -90.0   3.597   7.721  -4.124   5.463  -1.866 
-126.0  -90.0   5.832   8.960  -3.127   7.631  -1.799 
 -94.0  -90.0   6.607   9.173  -2.565   7.856  -1.249 
 -64.0  -90.0   4.742   6.335  -1.593   5.378  -0.637 
 -34.0  -90.0   4.395   6.882  -2.487   5.850  -1.455 
  -3.0  -90.0   6.187   7.100  -0.913   5.245   0.942 
  30.0  -90.0   3.145   3.744  -0.599   2.613   0.532 
  55.0  -90.0   1.558   2.194  -0.636   1.306   0.252 
  86.0   30.0   3.511   8.362  -4.851   5.233  -1.723 
 117.0   30.0   2.279   6.617  -4.338   3.325  -1.046 
 150.0   30.0   0.923   4.026  -3.103   0.173   0.750 
 179.0   30.0   4.144   8.512  -4.368   3.148   0.997 
-154.0   30.0   7.651  16.086  -8.435  11.982  -4.331 
-124.0   30.0   9.993  18.084  -8.092  14.834  -4.841 
 -89.0   30.0   3.376   8.739  -5.363   5.571  -2.195 
 -68.0   30.0   2.493   4.407  -1.915   1.497   0.995 
 -41.0   30.0   7.133   9.582  -2.449   6.753   0.380 
  -4.0   30.0  11.096  15.607  -4.511  11.847  -0.751 
  31.0   30.0   7.934  13.429  -5.495  10.411  -2.477 
  60.0   30.0   5.002   9.277  -4.275   6.442  -1.440 
