# Supplementary material for: Improved side-chain torsion potentials for the Amber ff99SB protein force field
Source: Proteins. 2010 Mar 9;78(8):1950–8. doi: 10.1002/prot.22711 (PMC2970904; doi:10.1002/prot.22711)
Supplement: Supplementary file 4 [file prot0078-1950-SD4.txt]

#
# CAPPED ASPARTIC ACID PEPTIDE
# Calculated energies (kcal/mol) as a function of chi1 and chi2 angles
#
# NOTE: chi1 is defined as N-CA-CB-CG
#
# Eqm is the ab initio LMP2 energy
# Emm is the Amber99SB energy
# Emod is the modified Amber99SB energy
#
# chi1   chi2   Eqm     Emm   Eqm-Emm   Emod Eqm-Emod
-150.0 -120.0   8.534   5.738   2.796   6.807   1.727 
-120.0 -120.0  14.990  11.938   3.052  12.484   2.506 
 -90.0 -120.0  12.540  12.056   0.485  13.061  -0.521 
 -60.0 -120.0   8.339  10.295  -1.956   8.451  -0.112 
 -30.0 -120.0   7.710  11.367  -3.657   7.471   0.240 
  -0.0 -120.0   9.559  13.003  -3.444   8.792   0.767 
  30.0 -120.0  12.704  13.632  -0.929   9.736   2.968 
  60.0 -120.0  14.472  13.698   0.775  11.853   2.619 
  90.0 -120.0  12.132  12.795  -0.663  13.800  -1.668 
 120.0 -120.0  10.540  10.966  -0.426  11.511  -0.971 
 150.0 -120.0   5.238   5.076   0.162   6.145  -0.907 
 178.0 -120.0   1.769   1.052   0.717   1.667   0.102 
-150.0  -30.0   1.230   1.595  -0.365   1.830  -0.600 
-120.0  -30.0   7.969   8.218  -0.249   7.930   0.039 
 -90.0  -30.0  11.940  11.691   0.249  11.863   0.077 
 -60.0  -30.0   9.877  13.356  -3.479  10.678  -0.801 
 -30.0  -30.0  11.209  15.879  -4.670  11.149   0.061 
   0.0  -30.0  12.290  17.035  -4.744  11.990   0.300 
  30.0  -30.0   7.481  12.473  -4.992   7.743  -0.262 
  60.0  -30.0   7.997  10.470  -2.473   7.793   0.204 
  90.0  -30.0  15.868  15.334   0.534  15.506   0.362 
 120.0  -30.0  15.573  17.985  -2.411  17.697  -2.124 
 150.0  -30.0   7.671  12.423  -4.752  12.658  -4.987 
 178.0  -30.0   3.264   4.804  -1.540   4.586  -1.321 
-150.0  178.0   1.187   1.504  -0.318   0.836   0.350 
-120.0  178.0  10.348  10.315   0.033   9.124   1.224 
 -90.0  178.0  12.686  13.936  -1.250  13.205  -0.519 
 -60.0  178.0   9.659  14.455  -4.796  10.874  -1.215 
 -30.0  178.0  11.247  16.762  -5.515  11.128   0.119 
   0.0  178.0  10.253  16.763  -6.511  10.816  -0.563 
  30.0  178.0   7.160  13.036  -5.876   7.402  -0.242 
  60.0  178.0  10.678  13.088  -2.410   9.507   1.171 
  90.0  178.0  16.914  17.911  -0.997  17.179  -0.265 
 120.0  178.0  11.715  18.483  -6.769  17.292  -5.578 
 150.0  178.0   6.888  10.371  -3.483   9.703  -2.815 
 178.0  178.0   0.799   1.965  -1.166   0.843  -0.044 
-150.0    0.0   1.392   1.717  -0.325   1.043   0.348 
-120.0    0.0  10.886  10.740   0.146   9.543   1.343 
 -90.0    0.0  12.771  14.087  -1.315  13.350  -0.579 
 -60.0    0.0   9.651  14.472  -4.821  10.886  -1.234 
 -30.0    0.0  11.225  16.756  -5.531  11.117   0.108 
   0.0    0.0  10.157  16.714  -6.557  10.760  -0.603 
  30.0    0.0   7.284  12.999  -5.716   7.360  -0.077 
  60.0    0.0  11.298  13.656  -2.358  10.070   1.228 
  90.0    0.0  16.897  17.943  -1.045  17.206  -0.309 
 120.0    0.0  11.737  18.450  -6.714  17.254  -5.517 
 150.0    0.0   6.821  10.594  -3.773   9.921  -3.100 
 178.0    0.0   0.748   2.223  -1.475   1.096  -0.348 
-150.0 -150.0   4.831   3.815   1.016   4.051   0.780 
-120.0 -150.0  13.845  12.546   1.299  12.258   1.587 
 -90.0 -150.0  12.888  14.182  -1.294  14.354  -1.467 
 -60.0 -150.0   9.406  13.250  -3.844  10.573  -1.167 
 -30.0 -150.0   9.344  14.539  -5.194   9.809  -0.464 
   0.0 -150.0   8.741  14.004  -5.263   8.959  -0.219 
  30.0 -150.0   9.541  13.308  -3.767   8.578   0.963 
  60.0 -150.0  14.552  15.424  -0.872  12.746   1.806 
  90.0 -150.0  14.048  16.773  -2.725  16.945  -2.897 
 120.0 -150.0  10.164  14.246  -4.082  13.959  -3.794 
 150.0 -150.0   5.095   6.169  -1.074   6.405  -1.309 
 178.0 -150.0   0.000  -0.001   0.001  -0.219   0.219 
-150.0  -60.0   4.064   3.259   0.805   4.328  -0.264 
-120.0  -60.0   8.694   7.170   1.524   7.715   0.978 
 -90.0  -60.0  11.422   9.401   2.021  10.407   1.016 
 -60.0  -60.0   9.088  10.767  -1.679   8.923   0.166 
 -30.0  -60.0   9.949  13.491  -3.542   9.594   0.355 
   0.0  -60.0  12.955  15.346  -2.391  11.135   1.820 
  30.0  -60.0  10.300  12.138  -1.838   8.241   2.059 
  60.0  -60.0   7.230   9.158  -1.928   7.314  -0.084 
  90.0  -60.0  13.626  11.995   1.631  13.000   0.626 
 120.0  -60.0  16.341  14.731   1.610  15.277   1.065 
 150.0  -60.0   8.934  10.622  -1.689  11.691  -2.757 
 178.0  -60.0   4.692   5.098  -0.406   5.713  -1.021 
-150.0  -90.0   7.845   5.252   2.593   6.404   1.441 
-120.0  -90.0  13.024   9.696   3.328  10.325   2.699 
 -90.0  -90.0  11.905  10.008   1.898  11.096   0.809 
 -60.0  -90.0   7.830   9.061  -1.230   7.300   0.530 
 -30.0  -90.0   8.010  11.338  -3.328   7.524   0.485 
  -0.0  -90.0  11.147  13.904  -2.757   9.776   1.371 
  30.0  -90.0  13.238  12.853   0.385   9.040   4.199 
  60.0  -90.0  11.122  10.633   0.489   8.872   2.249 
  90.0  -90.0  12.265  10.802   1.463  11.890   0.374 
 120.0  -90.0  13.262  11.444   1.817  12.074   1.188 
 150.0  -90.0   7.268   7.327  -0.059   8.479  -1.211 
 178.0  -90.0   4.265   3.583   0.681   4.282  -0.017 
