# Supplementary material for: Improved side-chain torsion potentials for the Amber ff99SB protein force field
Source: Proteins. 2010 Mar 9;78(8):1950–8. doi: 10.1002/prot.22711 (PMC2970904; doi:10.1002/prot.22711)
Supplement: Supplementary file 5 [file prot0078-1950-SD5.txt]

#
# CAPPED ISOLEUCINE PEPTIDE
# Calculated energies (kcal/mol) as a function of chi1 and chi2 angles
#
# NOTE: chi1 is defined as N-CA-CB-CG2
#
# Eqm is the ab initio LMP2 energy
# Emm is the Amber99SB energy
# Emod is the modified Amber99SB energy
#
# chi1   chi2   Eqm     Emm   Eqm-Emm   Emod Eqm-Emod
  67.0  -60.0   4.483   3.636   0.847   4.578  -0.096 
  81.0  -60.0   4.588   3.340   1.247   4.454   0.134 
  97.0  -60.0   5.033   3.667   1.366   4.743   0.290 
 114.0  -60.0   5.370   4.369   1.001   5.134   0.236 
 131.0  -60.0   5.086   4.671   0.415   4.940   0.146 
 147.0  -60.0   3.394   3.375   0.020   3.145   0.249 
 162.0  -60.0   1.262   1.545  -0.283   0.954   0.308 
 176.0  -60.0   0.475   1.141  -0.667   0.388   0.087 
-170.0  -60.0   1.756   2.563  -0.807   1.854  -0.099 
-156.0  -60.0   3.736   4.637  -0.901   4.172  -0.435 
-142.0  -60.0   6.137   6.656  -0.519   6.576  -0.439 
-127.0  -60.0   7.242   7.258  -0.016   7.652  -0.410 
-111.0  -60.0   7.236   6.703   0.533   7.541  -0.305 
 -95.0  -60.0   6.414   5.071   1.343   6.166   0.248 
 -80.0  -60.0   4.660   3.121   1.540   4.228   0.432 
 -67.0  -60.0   3.168   1.517   1.652   2.459   0.709 
 -54.0  -60.0   2.443   1.363   1.080   2.018   0.426 
 -39.0  -60.0   3.818   3.337   0.480   3.592   0.226 
 -24.0  -60.0   6.750   6.918  -0.168   6.808  -0.059 
  -8.0  -60.0   9.516  10.083  -0.567   9.742  -0.226 
   9.0  -60.0  10.016  10.317  -0.301   9.984   0.033 
  26.0  -60.0   8.056   8.608  -0.553   8.541  -0.486 
  41.0  -60.0   5.922   6.550  -0.628   6.858  -0.936 
  52.0  -60.0   5.314   5.149   0.165   5.752  -0.438 
  71.0   60.0   1.170   0.106   1.065   1.114   0.056 
  84.0   60.0   2.726   1.672   1.054   2.798  -0.073 
 100.0   60.0   4.233   3.463   0.770   4.503  -0.270 
 116.0   60.0   5.364   4.714   0.650   5.428  -0.064 
 134.0   60.0   5.415   5.812  -0.397   5.985  -0.570 
 150.0   60.0   4.301   5.682  -1.381   5.369  -1.067 
 164.0   60.0   3.110   4.966  -1.856   4.339  -1.230 
 178.0   60.0   3.223   4.547  -1.325   3.787  -0.564 
-169.0   60.0   3.621   4.900  -1.279   4.203  -0.581 
-154.0   60.0   4.744   5.412  -0.668   4.995  -0.251 
-140.0   60.0   5.851   5.740   0.111   5.722   0.129 
-124.0   60.0   5.823   5.458   0.365   5.944  -0.121 
-108.0   60.0   5.102   3.416   1.686   4.318   0.783 
 -92.0   60.0   4.077   1.766   2.311   2.882   1.195 
 -78.0   60.0   4.365   1.228   3.137   2.320   2.045 
 -65.0   60.0   4.508   3.469   1.039   4.373   0.135 
 -52.0   60.0   5.130   5.211  -0.081   5.814  -0.684 
 -39.0   60.0   5.786   6.846  -1.060   7.100  -1.315 
 -24.0   60.0   6.764   8.259  -1.495   8.150  -1.385 
  -8.0   60.0   8.482   9.226  -0.744   8.885  -0.403 
  11.0   60.0   8.157   9.071  -0.913   8.756  -0.599 
  28.0   60.0   5.435   5.695  -0.260   5.673  -0.238 
  43.0   60.0   2.808   1.859   0.949   2.221   0.587 
  55.0   60.0   1.252  -0.005   1.257   0.674   0.577 
  70.0  178.0   1.117   0.619   0.498   1.612  -0.496 
  84.0  178.0   2.167   1.660   0.507   2.786  -0.619 
  99.0  178.0   3.957   3.317   0.640   4.370  -0.413 
 115.0  178.0   5.021   4.584   0.437   5.324  -0.303 
 133.0  178.0   4.786   4.519   0.267   4.724   0.063 
 149.0  178.0   3.110   3.142  -0.032   2.856   0.253 
 164.0  178.0   1.302   1.631  -0.329   1.005   0.297 
 178.0  178.0   0.000   0.864  -0.864   0.104  -0.104 
-168.0  178.0   0.557   1.208  -0.651   0.523   0.034 
-154.0  178.0   1.791   2.274  -0.483   1.856  -0.065 
-140.0  178.0   3.446   3.483  -0.037   3.465  -0.019 
-125.0  178.0   4.362   4.141   0.221   4.597  -0.235 
-108.0  178.0   4.198   3.466   0.732   4.368  -0.170 
 -93.0  178.0   2.970   1.808   1.162   2.918   0.052 
 -78.0  178.0   1.669   0.363   1.306   1.455   0.214 
 -65.0  178.0   1.211   0.028   1.183   0.932   0.278 
 -51.0  178.0   1.839   1.139   0.700   1.716   0.123 
 -39.0  178.0   3.179   2.894   0.285   3.149   0.031 
 -24.0  178.0   4.776   5.197  -0.421   5.088  -0.311 
  -7.0  178.0   6.089   6.854  -0.765   6.506  -0.417 
  11.0  178.0   6.068   6.864  -0.796   6.550  -0.482 
  28.0  178.0   4.331   5.066  -0.736   5.044  -0.713 
  43.0  178.0   2.342   2.669  -0.327   3.032  -0.689 
  55.0  178.0   1.275   1.135   0.140   1.815  -0.540 
