# Supplementary material for: Improved side-chain torsion potentials for the Amber ff99SB protein force field
Source: Proteins. 2010 Mar 9;78(8):1950–8. doi: 10.1002/prot.22711 (PMC2970904; doi:10.1002/prot.22711)
Supplement: Supplementary file 6 [file prot0078-1950-SD6.txt]

#
# CAPPED LEUCINE PEPTIDE
# Calculated energies (kcal/mol) as a function of chi1 and chi2 angles
# NOTE: chi1 is defined as C-CA-CB-CG
# Eqm is the ab initio LMP2 energy
# Emm is the Amber99SB energy
# Emod is the modified Amber99SB energy
#
# chi1   chi2   Eqm     Emm   Eqm-Emm   Emod Eqm-Emod
  76.0  -60.0   3.004   3.151  -0.147   3.459  -0.455 
  91.0  -60.0   3.320   2.848   0.471   3.148   0.172 
 104.0  -60.0   3.687   2.884   0.804   3.096   0.591 
 118.0  -60.0   3.770   3.326   0.444   3.336   0.433 
 133.0  -60.0   3.214   3.221  -0.007   2.905   0.309 
 150.0  -60.0   1.801   2.137  -0.337   1.408   0.393 
 165.0  -60.0   0.226   0.855  -0.630  -0.158   0.384 
 180.0  -60.0   0.000   1.050  -1.050  -0.070   0.070 
-165.0  -60.0   1.413   3.087  -1.673   2.074  -0.660 
-151.0  -60.0   3.603   5.964  -2.360   5.212  -1.608 
-135.0  -60.0   5.751   8.537  -2.786   8.173  -2.422 
-121.0  -60.0   6.765   9.488  -2.723   9.441  -2.676 
-106.0  -60.0   6.937   8.779  -1.842   8.970  -2.033 
 -91.0  -60.0   5.683   7.190  -1.507   7.490  -1.806 
 -77.0  -60.0   4.496   5.140  -0.643   5.450  -0.953 
 -63.0  -60.0   2.889   3.064  -0.175   3.346  -0.457 
 -51.0  -60.0   2.456   1.946   0.510   2.205   0.251 
 -40.0  -60.0   3.508   3.048   0.460   3.300   0.208 
 -28.0  -60.0   6.037   5.966   0.071   6.229  -0.191 
 -11.0  -60.0   8.316   8.617  -0.301   8.903  -0.587 
  10.0  -60.0   8.361   8.628  -0.267   8.915  -0.554 
  29.0  -60.0   6.133   6.874  -0.742   7.136  -1.003 
  45.0  -60.0   3.845   5.063  -1.218   5.316  -1.471 
  59.0  -60.0   3.489   3.256   0.232   3.529  -0.040 
  75.0   60.0   2.801   2.509   0.292   2.816  -0.015 
  90.0   60.0   3.861   2.817   1.044   3.119   0.742 
 104.0   60.0   4.130   3.206   0.924   3.418   0.711 
 119.0   60.0   4.200   3.604   0.596   3.595   0.605 
 136.0   60.0   3.769   4.345  -0.576   3.956  -0.187 
 152.0   60.0   2.940   4.236  -1.296   3.462  -0.522 
 166.0   60.0   2.369   4.034  -1.665   3.007  -0.638 
 180.0   60.0   2.798   4.425  -1.627   3.305  -0.507 
-166.0   60.0   4.119   5.973  -1.853   4.946  -0.827 
-152.0   60.0   5.607   7.794  -2.188   7.020  -1.413 
-137.0   60.0   7.209   9.083  -1.874   8.669  -1.461 
-121.0   60.0   7.578   9.314  -1.736   9.267  -1.689 
-107.0   60.0   7.130   8.153  -1.023   8.332  -1.202 
 -94.0   60.0   6.487   6.495  -0.008   6.783  -0.296 
 -82.0   60.0   6.037   5.619   0.418   5.933   0.104 
 -69.0   60.0   5.650   5.279   0.371   5.575   0.076 
 -53.0   60.0   5.768   5.672   0.096   5.933  -0.165 
 -37.0   60.0   6.026   5.957   0.069   6.211  -0.185 
 -23.0   60.0   7.252   7.292  -0.040   7.561  -0.310 
  -7.0   60.0   9.041   8.787   0.254   9.077  -0.036 
  13.0   60.0   8.866   8.577   0.289   8.861   0.005 
  32.0   60.0   6.450   6.279   0.171   6.537  -0.087 
  46.0   60.0   3.699   3.859  -0.161   4.113  -0.414 
  58.0   60.0   3.056   2.073   0.983   2.343   0.713 
  72.0  178.0   0.759   0.670   0.089   0.972  -0.213 
  87.0  178.0   2.402   2.104   0.297   2.414  -0.012 
 102.0  178.0   3.674   3.475   0.199   3.707  -0.033 
 119.0  178.0   4.208   4.120   0.088   4.112   0.096 
 136.0  178.0   3.858   4.465  -0.607   4.076  -0.218 
 152.0  178.0   3.060   4.473  -1.413   3.699  -0.639 
 166.0  178.0   2.728   4.624  -1.896   3.597  -0.870 
 180.0  178.0   3.352   5.366  -2.014   4.246  -0.894 
-167.0  178.0   4.516   6.585  -2.069   5.545  -1.029 
-154.0  178.0   5.762   7.735  -1.973   6.917  -1.155 
-139.0  178.0   6.700   8.513  -1.814   8.050  -1.350 
-122.0  178.0   6.862   8.123  -1.261   8.056  -1.194 
-108.0  178.0   5.574   5.941  -0.367   6.108  -0.534 
 -95.0  178.0   4.700   4.091   0.610   4.373   0.327 
 -83.0  178.0   4.458   3.790   0.667   4.103   0.354 
 -70.0  178.0   4.816   4.647   0.169   4.945  -0.129 
 -54.0  178.0   5.465   5.778  -0.312   6.040  -0.575 
 -36.0  178.0   6.160   6.749  -0.589   7.004  -0.843 
 -19.0  178.0   6.940   7.328  -0.388   7.604  -0.664 
  -2.0  178.0   7.828   7.669   0.159   7.961  -0.133 
  17.0  178.0   6.600   6.683  -0.083   6.961  -0.361 
  34.0  178.0   3.966   4.038  -0.071   4.293  -0.327 
  47.0  178.0   1.518   1.380   0.138   1.635  -0.117 
  58.0  178.0   0.491  -0.001   0.492   0.269   0.222 
