# Supplementary material for: Improved side-chain torsion potentials for the Amber ff99SB protein force field
Source: Proteins. 2010 Mar 9;78(8):1950–8. doi: 10.1002/prot.22711 (PMC2970904; doi:10.1002/prot.22711)
Supplement: Supplementary file 7 [file prot0078-1950-SD7.txt]

#
# Scalar coupling data for HEWL
# Column 1: Residue number
# Column 2: Four atoms that define the dihedral, each labelled by residue number and atom name
# Column 3: Experimental scalar coupling
# Column 4: Calculated scalar coupling from ff99SB simulation
# Column 5: Calculated scalar coupling from ff99SB-ILDN simulation
#
2   2_HA_2_CA_2_CB_2_HB        9.80  7.51  7.29
3   3_HA_3_CA_3_CB_3_1HB       7.70  8.52  9.90
3   3_HA_3_CA_3_CB_3_2HB       1.00  4.15  2.88
6   6_HA_6_CA_6_CB_6_1HB      12.60 10.09 10.07
6   6_HA_6_CA_6_CB_6_2HB       0.90  2.62  2.68
8   8_HA_8_CA_8_CB_8_1HB       1.20  3.35  3.35
12  12_HA_12_CA_12_CB_12_1HB  12.60 10.43 10.46
12  12_HA_12_CA_12_CB_12_2HB   1.00  2.70  2.73
15  15_HA_15_CA_15_CB_15_1HB   9.00 10.46 10.51
15  15_HA_15_CA_15_CB_15_2HB   0.60  3.05  2.99
17  17_HA_17_CA_17_CB_17_1HB   9.50  5.23  5.77
17  17_HA_17_CA_17_CB_17_2HB   1.00  7.98  7.55
18  18_HA_18_CA_18_CB_18_1HB   1.70  3.62  3.21
18  18_HA_18_CA_18_CB_18_2HB  13.20 10.33  9.72
20  20_HA_20_CA_20_CB_20_1HB   1.40  3.39  3.47
20  20_HA_20_CA_20_CB_20_2HB  12.00 10.76 10.76
23  23_HA_23_CA_23_CB_23_1HB   8.30 10.06  8.33
23  23_HA_23_CA_23_CB_23_2HB   0.20  3.82  5.43
24  24_HA_24_CA_24_CB_24_1HB   1.00  5.21  5.98
27  27_HA_27_CA_27_CB_27_1HB  12.10  4.02 10.82
27  27_HA_27_CA_27_CB_27_2HB   0.50  8.62  3.18
30  30_HA_30_CA_30_CB_30_1HB   0.20  2.44  2.97
30  30_HA_30_CA_30_CB_30_2HB   6.80 10.06 10.07
33  33_HA_33_CA_33_CB_33_1HB   2.10  3.49  3.50
33  33_HA_33_CA_33_CB_33_2HB   7.90 10.73 10.70
34  34_HA_34_CA_34_CB_34_1HB  12.10 10.74  9.12
34  34_HA_34_CA_34_CB_34_2HB   1.60  3.10  4.88
38  38_HA_38_CA_38_CB_38_1HB  11.90 10.58 10.55
39  39_HA_39_CA_39_CB_39_1HB   2.20  3.40  4.23
39  39_HA_39_CA_39_CB_39_2HB  12.70 10.78  9.76
41  41_HA_41_CA_41_CB_41_1HB  10.00  9.06  8.51
41  41_HA_41_CA_41_CB_41_2HB   1.20  4.40  4.30
43  43_HA_43_CA_43_CB_43_HB    3.90  2.56  2.98
47  47_HA_47_CA_47_CB_47_HB    2.40  2.87  3.13
48  48_HA_48_CA_48_CB_48_1HB   0.20  4.72  3.49
48  48_HA_48_CA_48_CB_48_2HB   1.20  5.43  4.09
51  51_HA_51_CA_51_CB_51_HB   13.30  8.99  9.17
52  52_HA_52_CA_52_CB_52_1HB  10.30 10.52 10.08
52  52_HA_52_CA_52_CB_52_2HB   0.30  4.11  4.86
53  53_HA_53_CA_53_CB_53_1HB  12.50 10.66 10.74
53  53_HA_53_CA_53_CB_53_2HB   0.80  2.85  2.96
55  55_HA_55_CA_55_CB_55_HB    3.60  2.33  2.40
59  59_HA_59_CA_59_CB_59_1HB   1.90  3.36  3.61
59  59_HA_59_CA_59_CB_59_2HB   8.10 10.79 10.79
64  64_HA_64_CA_64_CB_64_1HB   0.90  3.55  3.63
64  64_HA_64_CA_64_CB_64_2HB   0.50  2.68  2.62
65  65_HA_65_CA_65_CB_65_1HB   2.10  3.73  3.87
65  65_HA_65_CA_65_CB_65_2HB  13.40 10.68 10.57
66  66_HA_66_CA_66_CB_66_1HB   0.10  4.40  3.64
66  66_HA_66_CA_66_CB_66_2HB   2.20  3.75  3.99
69  69_HA_69_CA_69_CB_69_HB   11.40  9.06  8.85
74  74_HA_74_CA_74_CB_74_1HB   1.70  3.30  3.22
74  74_HA_74_CA_74_CB_74_2HB  12.60 10.78 10.76
80  80_HA_80_CA_80_CB_80_1HB  13.80 10.10 10.10
80  80_HA_80_CA_80_CB_80_2HB   1.00  2.73  2.73
84  84_HA_84_CA_84_CB_84_1HB  12.00  6.57  8.83
84  84_HA_84_CA_84_CB_84_2HB   0.50  6.69  4.98
87  87_HA_87_CA_87_CB_87_2HB  12.20 10.66 10.36
88  88_HA_88_CA_88_CB_88_HB    2.00  3.17  3.27
89  89_HA_89_CA_89_CB_89_HB   10.80  8.30  8.89
93  93_HA_93_CA_93_CB_93_1HB  13.50  4.05  8.30
93  93_HA_93_CA_93_CB_93_2HB   1.90  9.83  5.42
94  94_HA_94_CA_94_CB_94_1HB   2.10  2.64  2.70
94  94_HA_94_CA_94_CB_94_2HB  15.00 10.12  9.96
98  98_HA_98_CA_98_CB_98_HB   15.30  6.63  9.90
105 105_HA_105_CA_105_CB_105_1HB 13.00  9.49  8.11
105 105_HA_105_CA_105_CB_105_2HB  2.60  4.34  5.60
106 106_HA_106_CA_106_CB_106_1HB 13.20  3.19  6.81
106 106_HA_106_CA_106_CB_106_2HB  3.10 10.43  7.01
111 111_HA_111_CA_111_CB_111_1HB  1.70  3.44  3.98
114 114_HA_114_CA_114_CB_114_2HB  1.80  3.65  6.09
116 116_HA_116_CA_116_CB_116_1HB  3.40  3.52  3.64
116 116_HA_116_CA_116_CB_116_2HB  9.80 10.34 10.33
118 118_HA_118_CA_118_CB_118_HB  4.90  2.44  2.67
119 119_HA_119_CA_119_CB_119_1HB  4.50  3.56  3.46
119 119_HA_119_CA_119_CB_119_2HB 13.30 10.77 10.78
120 120_HA_120_CA_120_CB_120_HB  4.50  2.62  2.69
123 123_HA_123_CA_123_CB_123_1HB  8.60 10.69 10.60
123 123_HA_123_CA_123_CB_123_2HB  0.30  3.71  3.99
124 124_HA_124_CA_124_CB_124_HB  4.20  3.19  7.66
127 127_HA_127_CA_127_CB_127_2HB  2.60  2.78  2.85
