# Supplementary material for: Improved side-chain torsion potentials for the Amber ff99SB protein force field
Source: Proteins. 2010 Mar 9;78(8):1950–8. doi: 10.1002/prot.22711 (PMC2970904; doi:10.1002/prot.22711)
Supplement: Supplementary file 8 [file prot0078-1950-SD8.txt]

#
# Scalar coupling data for Ubq
# Column 1: Residue number
# Column 2: Four atoms that define the dihedral, each labelled by residue number and atom name
# Column 3: Experimental scalar coupling
# Column 4: Calculated scalar coupling from ff99SB simulation
# Column 5: Calculated scalar coupling from ff99SB-ILDN simulation
#
1   1_HA_1_CA_1_CB_1_1HB       4.30  4.08  4.19
3   3_HA_3_CA_3_CB_3_HB        4.70  2.84  3.03
4   4_HA_4_CA_4_CB_4_1HB      11.90 10.57 10.54
4   4_HA_4_CA_4_CB_4_2HB       3.60  3.99  4.09
5   5_HA_5_CA_5_CB_5_HB        9.60  9.42  8.94
6   6_HA_6_CA_6_CB_6_1HB       6.20  6.80  7.41
6   6_HA_6_CA_6_CB_6_2HB       7.00  6.62  6.00
8   8_HA_8_CA_8_CB_8_1HB       8.70  5.87  9.35
8   8_HA_8_CA_8_CB_8_2HB       4.10  7.59  4.50
11  11_HA_11_CA_11_CB_11_1HB   5.70  7.15  6.93
11  11_HA_11_CA_11_CB_11_2HB   6.70  5.21  5.50
13  13_HA_13_CA_13_CB_13_HB    7.70  3.09  4.61
15  15_HA_15_CA_15_CB_15_1HB   8.40  7.32 10.18
15  15_HA_15_CA_15_CB_15_2HB   1.40  5.41  3.68
16  16_HA_16_CA_16_CB_16_1HB   5.50  6.46  6.36
16  16_HA_16_CA_16_CB_16_2HB   8.20  7.18  7.28
17  17_HA_17_CA_17_CB_17_HB    2.70  2.87  2.81
18  18_HA_18_CA_18_CB_18_1HB   9.30  6.86  8.83
18  18_HA_18_CA_18_CB_18_2HB   2.50  6.50  4.40
19  19_HA_19_CA_19_CB_19_1HB   6.80  7.07  8.00
19  19_HA_19_CA_19_CB_19_2HB   7.30  6.78  6.71
20  20_HA_20_CA_20_CB_20_1HB   9.40  6.69  5.51
20  20_HA_20_CA_20_CB_20_2HB   3.00  3.15  3.27
23  23_HA_23_CA_23_CB_23_HB   10.20  7.24  9.93
25  25_HA_25_CA_25_CB_25_1HB   8.40  3.39  4.71
25  25_HA_25_CA_25_CB_25_2HB   5.30 10.33  9.39
26  26_HA_26_CA_26_CB_26_HB    9.90 10.04 10.02
27  27_HA_27_CA_27_CB_27_1HB  10.60 10.68 10.64
27  27_HA_27_CA_27_CB_27_2HB   2.40  2.93  2.85
29  29_HA_29_CA_29_CB_29_1HB   9.20 10.24 10.34
29  29_HA_29_CA_29_CB_29_2HB   1.90  3.07  2.96
30  30_HA_30_CA_30_CB_30_HB   10.50  9.99 10.03
31  31_HA_31_CA_31_CB_31_1HB   3.80  3.29  3.22
31  31_HA_31_CA_31_CB_31_2HB  11.30 10.68 10.65
32  32_HA_32_CA_32_CB_32_1HB   7.40  3.36  4.42
32  32_HA_32_CA_32_CB_32_2HB   5.30 10.60  9.51
33  33_HA_33_CA_33_CB_33_1HB   9.00  8.61  8.54
33  33_HA_33_CA_33_CB_33_2HB   4.00  4.83  4.98
34  34_HA_34_CA_34_CB_34_1HB  10.20  9.69 10.02
34  34_HA_34_CA_34_CB_34_2HB   4.40  3.61  3.39
36  36_HA_36_CA_36_CB_36_HB    8.80  4.19  7.02
37  37_HA_37_CA_37_CB_37_1HB   6.50  5.65  6.81
37  37_HA_37_CA_37_CB_37_2HB   7.00  6.85  6.83
38  38_HA_38_CA_38_CB_38_1HB   7.80  9.11  7.68
38  38_HA_38_CA_38_CB_38_2HB   5.40  6.23  6.46
39  39_HA_39_CA_39_CB_39_1HB   4.70  3.60  4.01
39  39_HA_39_CA_39_CB_39_2HB   4.40 10.33  6.08
40  40_HA_40_CA_40_CB_40_1HB  12.20  9.50  9.17
40  40_HA_40_CA_40_CB_40_2HB   2.00  4.26  4.70
42  42_HA_42_CA_42_CB_42_1HB   8.30  5.57  4.55
42  42_HA_42_CA_42_CB_42_2HB   4.30  7.82  8.95
43  43_HA_43_CA_43_CB_43_1HB   9.90  7.97 10.35
43  43_HA_43_CA_43_CB_43_2HB   1.50  5.47  2.93
44  44_HA_44_CA_44_CB_44_HB    8.00  7.81  9.89
45  45_HA_45_CA_45_CB_45_1HB   3.50  3.46  3.34
45  45_HA_45_CA_45_CB_45_2HB   9.80 10.68 10.75
50  50_HA_50_CA_50_CB_50_1HB  11.40 10.23 10.73
50  50_HA_50_CA_50_CB_50_2HB   3.90  3.87  3.71
51  51_HA_51_CA_51_CB_51_1HB   9.20  9.31  6.61
51  51_HA_51_CA_51_CB_51_2HB   3.20  4.41  7.22
52  52_HA_52_CA_52_CB_52_1HB  10.00  7.05 10.14
52  52_HA_52_CA_52_CB_52_2HB   1.30  5.60  4.69
54  54_HA_54_CA_54_CB_54_1HB  11.30  9.93 10.28
54  54_HA_54_CA_54_CB_54_2HB   1.40  3.69  3.44
55  55_HA_55_CA_55_CB_55_HB    2.40  2.06  2.17
56  56_HA_56_CA_56_CB_56_1HB   9.90  8.38 10.41
56  56_HA_56_CA_56_CB_56_2HB   2.10  4.85  2.90
58  58_HA_58_CA_58_CB_58_1HB  11.40  3.26  6.26
58  58_HA_58_CA_58_CB_58_2HB   2.40 10.41  7.90
59  59_HA_59_CA_59_CB_59_1HB  10.00 10.34 10.52
59  59_HA_59_CA_59_CB_59_2HB   1.80  2.81  2.93
60  60_HA_60_CA_60_CB_60_1HB   6.70  3.08  7.34
60  60_HA_60_CA_60_CB_60_2HB   5.50 10.44  6.62
61  61_HA_61_CA_61_CB_61_HB    9.80  9.73 10.08
62  62_HA_62_CA_62_CB_62_1HB  11.10  9.80  9.48
62  62_HA_62_CA_62_CB_62_2HB   3.10  3.69  3.55
63  63_HA_63_CA_63_CB_63_1HB   3.50  4.33  4.38
63  63_HA_63_CA_63_CB_63_2HB   4.40  4.91  4.50
64  64_HA_64_CA_64_CB_64_1HB   9.90 10.33 10.39
64  64_HA_64_CA_64_CB_64_2HB   1.50  3.43  3.37
65  65_HA_65_CA_65_CB_65_1HB   8.90  7.53  8.16
65  65_HA_65_CA_65_CB_65_2HB   4.20  2.84  2.87
66  66_HA_66_CA_66_CB_66_HB   10.60  9.10  9.03
68  68_HA_68_CA_68_CB_68_1HB  10.10  8.00  8.45
68  68_HA_68_CA_68_CB_68_2HB   2.00  5.28  4.69
69  69_HA_69_CA_69_CB_69_1HB   4.70  3.83  3.96
69  69_HA_69_CA_69_CB_69_2HB   9.50 10.56 10.43
70  70_HA_70_CA_70_CB_70_HB    7.30  4.65  3.23
72  72_HA_72_CA_72_CB_72_1HB   6.40  3.95  3.71
72  72_HA_72_CA_72_CB_72_2HB   6.60  8.44  9.04
73  73_HA_73_CA_73_CB_73_1HB   8.60  6.91 10.08
73  73_HA_73_CA_73_CB_73_2HB   4.50  6.61  3.89
